# Supplementary material for: The Lipid-Metabolism-Associated Anti-Obesity Properties of Rapeseed Diacylglycerol Oil
Source: Nutrients. 2024 Jun 24;16(13):2003. doi: 10.3390/nu16132003 (PMC11243274; doi:10.3390/nu16132003)
Supplement: Supplementary file 1 [file nutrients-16-02003-s001.zip]

Archive with 1 entries (1 files):
- nutrients-2991683-supplementary.pdf
